# Supplementary material for: Modular Evolution of Coronavirus Genomes
Source: Viruses. 2021 Jun 29;13(7):1270. doi: 10.3390/v13071270 (PMC8310335; doi:10.3390/v13071270)
Supplement: Supplementary file 1 [file viruses-13-01270-s001.zip]

Archive with 5 entries (5 files):
- FigureS1.png
- FigureS2.png
- FigureS3.png
- FigureS4.png
- SupplementaryTableS1.xlsx
