# Supplementary material for: Modular Evolution of Coronavirus Genomes
Source: Viruses. 2021 Jun 29;13(7):1270. doi: 10.3390/v13071270 (PMC8310335; doi:10.3390/v13071270)
Supplement: Supplementary file 1 [file viruses-13-01270-s001.zip › SupplementaryTableS1.xlsx]

## Sheet: AlphaCoV
Genbank Accession	strain	isolate	host	country	year	subgenus	species
DQ811786	partially-attenuated-Miller-M60	NA	porcine	USA	1987	Tegacovirus	Alphacoronavirus 1
DQ811789	virulent-Purdue	NA	porcine	USA	1952	Tegacovirus	Alphacoronavirus 1
DQ848678	FCoV-C1Je	NA	cat	NA	NA	Tegacovirus	Alphacoronavirus 1
EU186072	NA	Black	cat	USA	1970s	Tegacovirus	Alphacoronavirus 1
EU420137	AFCD307	NA	bat	HKG	NA	Minunacovirus	Miniopterus bat coronavirus HKU8
EU420138	AFCD62	NA	bat	HKG	NA	Minunacovirus	Miniopterus bat coronavirus 1
EU420139	AFCD77	NA	bat	HKG	NA	Minunacovirus	Miniopterus bat coronavirus HKU8
FJ938051	RM	NA	cat	USA	2002	Tegacovirus	Alphacoronavirus 1
FJ938052	UU11	NA	cat	NLD	2007	Tegacovirus	Alphacoronavirus 1
FJ938053	UU7	NA	cat	NLD	2007	Tegacovirus	Alphacoronavirus 1
FJ938054	UU4	NA	cat	NLD	2007	Tegacovirus	Alphacoronavirus 1
FJ938055	UU8	NA	cat	NLD	2007	Tegacovirus	Alphacoronavirus 1
FJ938056	UU5	NA	cat	NLD	2007	Tegacovirus	Alphacoronavirus 1
FJ938057	UU15	NA	cat	NLD	2007	Tegacovirus	Alphacoronavirus 1
FJ938058	UU16	NA	cat	NLD	2007	Tegacovirus	Alphacoronavirus 1
FJ938060	UU2	NA	cat	USA	1993	Tegacovirus	Alphacoronavirus 1
FJ938062	UU9	NA	cat	NLD	2007	Tegacovirus	Alphacoronavirus 1
GQ152141	FCoV-NTU156-P-2007	NA	cat	TWN	2007	Tegacovirus	Alphacoronavirus 1
GQ477367	CCoV-NTU336-F-2008	NA	dog	TWN	2008	Tegacovirus	Alphacoronavirus 1
GU553361	UU22	TCVSP-ROTTIER-00022	feline	NLD	2007	Tegacovirus	Alphacoronavirus 1
HM245925	WD1127	NA	Mustela vison	USA	1998	Minacovirus	Mink coronavirus 1
HM245926	WD1133	NA	Mustela vison	USA	1998	Minacovirus	Mink coronavirus 1
HQ012367	UU17	NA	feline	NLD	2007	Tegacovirus	Alphacoronavirus 1
HQ012368	UU18	NA	feline	NLD	2007	Tegacovirus	Alphacoronavirus 1
HQ012370	UU24	NA	feline	NLD	2008	Tegacovirus	Alphacoronavirus 1
HQ012371	UU31	NA	feline	NLD	2008	Tegacovirus	Alphacoronavirus 1
HQ012372	NA	NA	Felis catus	NLD	2007	Tegacovirus	Alphacoronavirus 1
HQ392469	UU40	NA	Felis catus	NLD	2008	Tegacovirus	Alphacoronavirus 1
HQ392471	UU20	NA	feline	NLD	2007	Tegacovirus	Alphacoronavirus 1
HQ392472	UU30	NA	feline	NLD	2008	Tegacovirus	Alphacoronavirus 1
JN183882	UU47	NA	Felis catus	NLD	2010	Tegacovirus	Alphacoronavirus 1
JN183883	UU54	NA	Felis catus	NLD	2010	Tegacovirus	Alphacoronavirus 1
JN547228	CH-S	NA	porcine	CHN	1986	Pedacovirus	Porcine epidemic diarrhea virus
JN634064	WSU-79-1683	NA	cat	NA	NA	Tegacovirus	Alphacoronavirus 1
JN825712	NA	BJ-2011-1	pig	CHN	2011	Pedacovirus	Porcine epidemic diarrhea virus
JN856008	A76	NA	Canis lupus familiaris	USA	1976	Tegacovirus	Alphacoronavirus 1
JQ023161	virulent-DR13	NA	porcine	KOR	2009	Pedacovirus	Porcine epidemic diarrhea virus
JQ282909	CH-FJND-3-2011	NA	pig	CHN	2011	Pedacovirus	Porcine epidemic diarrhea virus
JQ404410	TN-449	NA	dog	NA	NA	Tegacovirus	Alphacoronavirus 1
JQ765563	NL63-DEN-2009-9	NA	Homo sapiens; sex: M	USA	2009	Setracovirus	Human coronavirus NL63
JQ765566	NL63-DEN-2008-16	NA	Homo sapiens; sex: F	USA	2008	Setracovirus	Human coronavirus NL63
JQ989266	NA	TT3A	bat	HKG	2006	Decacovirus	Hipposideros bat coronavirus HKU10
JQ989270	NA	183A	bat	CHN	2005	Decacovirus	Hipposideros bat coronavirus HKU10
JQ989271	NA	175A	bat	CHN	2005	Decacovirus	Hipposideros bat coronavirus HKU10
JQ989272	NA	TLC1343A	bat	HKG	2010	Decacovirus	Hipposideros bat coronavirus HKU10
JX112709	GD-A	NA	pig	CHN	2012	Pedacovirus	Porcine epidemic diarrhea virus
JX188454	AJ1102	NA	pig	CHN	2011	Pedacovirus	Porcine epidemic diarrhea virus
JX560761	SD-M	NA	porcine	CHN	2012	Pedacovirus	Porcine epidemic diarrhea virus
KC140102	CH-FJZZ-9-2012	NA	pig	CHN	2012	Pedacovirus	Porcine epidemic diarrhea virus
KC175339	171	NA	Canis lupus familiaris	DEU	1971	Tegacovirus	Alphacoronavirus 1
KC175340	K378	NA	Canis lupus familiaris	USA	1978	Tegacovirus	Alphacoronavirus 1
KF293664	229E	NA	Homo sapiens	SWE	NA	Duvinacovirus	Human coronavirus 229E-related
KF430219	bat-USA-CDPHE15-2006	NA	Myotis lucifugus	USA	2006	Colacovirus	Bat coronavirus CDPHE15
KF530106	NL63-human-USA-8712-17-1987	NA	Homo sapiens; sex: M; age: 35Y	USA	1987	Setracovirus	Human coronavirus NL63
KF530123	Felis-catus-NLD-UU88-2010	NA	Felis catus	NLD	2010	Tegacovirus	Alphacoronavirus 1
KJ399978	OH851	NA	pig	USA	2014	Pedacovirus	Porcine epidemic diarrhea virus
KJ473795	NA	BtMf-AH2011	Miniopterus fuliginosus	CHN	2011	Minunacovirus	Miniopterus bat coronavirus 1
KJ473796	NA	BtMf-JX2012	Miniopterus fuliginosus	CHN	2012	Minunacovirus	Miniopterus bat coronavirus HKU8
KJ473797	NA	BtMf-GD2012	Miniopterus fuliginosus	CHN	2012	Minunacovirus	Miniopterus bat coronavirus HKU8
KJ473798	NA	BtMf-HuB2013	Miniopterus fuliginosus	CHN	2013	Minunacovirus	Miniopterus bat coronavirus HKU8
KJ473799	NA	BtMf-FJ2012	Miniopterus fuliginosus	CHN	2012	Minunacovirus	Miniopterus bat coronavirus 1
KJ473800	NA	BtMf-HeN2013	Miniopterus fuliginosus	CHN	2013	Minunacovirus	Miniopterus bat coronavirus 1
KJ473807	NA	BtRf-HuB2013	Rhinolophus ferrumequinum	CHN	2013	Decacovirus	Rhinolophus ferrumequinum alphacoronavirus HuB-2013
KJ960179	NA	NA	pig	VNM	2013	Pedacovirus	Porcine epidemic diarrhea virus
KM242131	CH-GDZQ-2014	NA	pig	CHN	2014	Pedacovirus	Porcine epidemic diarrhea virus
KM347965	NA	FRCoV-NL-2010	Mustela putorius (ferret)	NLD	2010	Minacovirus	Mink coronavirus 1
KM887144	NA	CHM2013	pig	CHN	2013	Pedacovirus	Porcine epidemic diarrhea virus
KP143507	NA	27C	Felis catus	GBR	2013	Tegacovirus	Alphacoronavirus 1
KP849472	43913	NA	dog	ITA	2003	Tegacovirus	Alphacoronavirus 1
KP890336	CH-HNYF-14	NA	pig	CHN	2014	Pedacovirus	Porcine epidemic diarrhea virus
KP981644	CB-05	NA	Canis lupus familiaris (domestic dog)	ITA	2005	Tegacovirus	Alphacoronavirus 1
KR061458	Italy-7239-2009	NA	pig	ITA	2009	Pedacovirus	Porcine epidemic diarrhea virus
KR061459	Italy-213306-2009	NA	pig	ITA	2009	Tegacovirus	Alphacoronavirus 1
KR809885	NA	CH-HNAY-2015	piglet	CHN	2015	Pedacovirus	Porcine epidemic diarrhea virus
KT253269	NA	BtCoV-KW2E-F151-Hip-cf--rub-GHA-2011	Hipposideros cf. ruber	GHA	2011	Duvinacovirus	Human coronavirus 229E-related
KT253270	NA	BtCoV-FO1A-F2-Hip-aba-GHA-2010	Hipposideros abae	GHA	2010	Duvinacovirus	Human coronavirus 229E-related
KT253271	NA	BtCoV-KW2E-F56-Hip-cf--rub-GHA-2011	Hipposideros cf. ruber	GHA	2011	Duvinacovirus	Human coronavirus 229E-related
KT253272	NA	BtCoV-AT1A-F1-Hip-aba-GHA-2010	Hipposideros abae	GHA	2010	Duvinacovirus	Human coronavirus 229E-related
KT941120	HUA-14PED96	NA	pig	VNM	2014	Pedacovirus	Porcine epidemic diarrhea virus
KX512809	FECV1	NA	ferret	USA	2015	Minacovirus	Mink coronavirus 1
KX512810	FSCV6	NA	ferret	USA	2015	Minacovirus	Mink coronavirus 1
KX550281	ZJ15XS0101-P1	NA	porcine	CHN	2015	Pedacovirus	Porcine epidemic diarrhea virus
KX722529	NA	UG-FH8	Felis catus	BEL	2015	Tegacovirus	Alphacoronavirus 1
KX812524	NA	XM2-4	swine	CHN	2016	Pedacovirus	Porcine epidemic diarrhea virus
KX900395	TGEV-USA-Minnesota138-2006	NA	pig	USA	2006	Tegacovirus	Alphacoronavirus 1
KY019624	NA	SLOreBAS-2-2015	pig	SVN	2015	Pedacovirus	Porcine epidemic diarrhea virus
KY073744	BtKYNL63-9a	NA	Triaenops afer	KEN	2010	Setracovirus	NL63-related bat coronavirus
KY073745	BtKYNL63-9b	NA	Triaenops afer	KEN	2010	Setracovirus	NL63-related bat coronavirus
KY073746	BtKYNL63-15	NA	Triaenops afer	KEN	2008	Setracovirus	NL63-related bat coronavirus
KY073747	BtKY229E-1	NA	Hipposideros sp.	KEN	2009	Duvinacovirus	Human coronavirus 229E-related
KY073748	BtKY229E-8	NA	Hipposideros vittatus	KEN	2010	Duvinacovirus	Human coronavirus 229E-related
KY292377	HLJ-DQ-2016-01	NA	cat	CHN	2016	Tegacovirus	Alphacoronavirus 1
KY566209	HLJ-HRB-2016-10	NA	cat	CHN	2016	Tegacovirus	Alphacoronavirus 1
KY649107	CH-HNKF-16	NA	pig	CHN	2016	Pedacovirus	Porcine epidemic diarrhea virus
KY799179	NA	NA	Myotis lucifugus (little brown bat)	CAN	2010	Colacovirus	Bat coronavirus CDPHE16
KY928065	NA	CH-hubei-2016	swine	CHN	2016	Pedacovirus	Porcine epidemic diarrhea virus
KY963963	NA	KNU-1601	pig	KOR	2016	Pedacovirus	Porcine epidemic diarrhea virus
LC119077	FRCoV4370	NA	ferret	JPN	2013	Minacovirus	Mink coronavirus 1
MF113046	Mink-China-1-2016	NA	mink	CHN	2016	Minacovirus	Mink coronavirus 1
MF346935	NA	CH-JLDH-2016	pig	CHN	2016	Pedacovirus	Porcine epidemic diarrhea virus
MF577027	PEDV-Belgorod-dom-2008	NA	pig	RUS	NA	Pedacovirus	Porcine epidemic diarrhea virus
MF737355	NA	KUPE21	pig	KOR	2001	Pedacovirus	Porcine epidemic diarrhea virus
MF807952	B5-HB2017	NA	piglet	CHN	2017	Pedacovirus	Porcine epidemic diarrhea virus
MG893511	NA	Felix	Felis catus	DEU	2012	Tegacovirus	Alphacoronavirus 1
MG916901	NA	BtCoV-Rh-YN2012-Rs3376	bat	CHN	2012	Decacovirus	Rhinolophus ferrumequinum alphacoronavirus HuB-2013
MG916902	NA	BtCoV-Rh-YN2012-Rs4125	bat	CHN	2012	Decacovirus	Rhinolophus ferrumequinum alphacoronavirus HuB-2013
MG916903	NA	BtCoV-Rh-YN2012-Rs4259	bat	CHN	2013	Decacovirus	Rhinolophus ferrumequinum alphacoronavirus HuB-2013
MG916904	NA	BtCoV-Rh-YN2012-Ra13591	bat	CHN	2013	Decacovirus	Rhinolophus ferrumequinum alphacoronavirus HuB-2013
MG923574	NA	BtCoV-020-16-M-dau-FIN-2016	Myotis daubentonii	FIN	2016	Unclassified	-
MH052684	NA	KNU-1705	pig	KOR	2017	Pedacovirus	Porcine epidemic diarrhea virus
MH052688	NA	KNU-1709	pig	KOR	2017	Pedacovirus	Porcine epidemic diarrhea virus
MH061338	CH-SCZY44-2017	NA	porcine	CHN	2017	Pedacovirus	Porcine epidemic diarrhea virus
MH061339	CH-SCAZ10-2017	NA	porcine	CHN	2017	Pedacovirus	Porcine epidemic diarrhea virus
MH061341	CH-SCLS-2018	NA	porcine	CHN	2018	Pedacovirus	Porcine epidemic diarrhea virus
MH687934	VZ-AlphaCoV-16715-23	NA	Scotophilus kuhlii	VNM	2014	Pedacovirus	Scotophilus bat coronavirus 512
MH687935	VZ-AlphaCoV-16715-24	NA	Scotophilus kuhlii	VNM	2014	Pedacovirus	Scotophilus bat coronavirus 512
MH687936	VZ-AlphaCoV-16715-31	NA	Scotophilus kuhlii	VNM	2014	Pedacovirus	Scotophilus bat coronavirus 512
MH687937	VZ-AlphaCoV-16715-32	NA	Scotophilus kuhlii	VNM	2014	Pedacovirus	Scotophilus bat coronavirus 512
MH687938	VZ-AlphaCoV-16715-39-c1	NA	Scotophilus kuhlii	VNM	2014	Pedacovirus	Scotophilus bat coronavirus 512
MH687940	VZ-AlphaCoV-16715-45	NA	Scotophilus kuhlii	VNM	2014	Pedacovirus	Scotophilus bat coronavirus 512
MH687941	VZ-AlphaCoV-16715-47-c1	NA	Scotophilus kuhlii	VNM	2014	Pedacovirus	Scotophilus bat coronavirus 512
MH687942	VZ-AlphaCoV-16715-47-c2	NA	Scotophilus kuhlii	VNM	2014	Unclassified	-
MH687943	VZ-AlphaCoV-16715-5	NA	Scotophilus kuhlii	VNM	2014	Pedacovirus	Scotophilus bat coronavirus 512
MH687944	VZ-AlphaCoV-16715-53	NA	Scotophilus kuhlii	VNM	2014	Pedacovirus	Scotophilus bat coronavirus 512
MH687945	VZ-AlphaCoV-16715-56	NA	Scotophilus kuhlii	VNM	2014	Pedacovirus	Scotophilus bat coronavirus 512
MH687946	VZ-AlphaCoV-16715-61	NA	Scotophilus kuhlii	VNM	2014	Pedacovirus	Scotophilus bat coronavirus 512
MH687948	VZ-AlphaCoV-16715-7	NA	Scotophilus kuhlii	VNM	2014	Pedacovirus	Scotophilus bat coronavirus 512
MH687950	VZ-AlphaCoV-16715-77	NA	Scotophilus kuhlii	VNM	2014	Pedacovirus	Scotophilus bat coronavirus 512
MH687952	VZ-AlphaCoV-16715-84	NA	Scotophilus kuhlii	VNM	2014	Pedacovirus	Scotophilus bat coronavirus 512
MH687954	VZ-AlphaCoV-16845-24	NA	Scotophilus kuhlii	VNM	2014	Pedacovirus	Scotophilus bat coronavirus 512
MH687955	VZ-AlphaCoV-16845-47	NA	Scotophilus kuhlii	VNM	2014	Pedacovirus	Scotophilus bat coronavirus 512
MH687956	VZ-AlphaCoV-16845-53	NA	Scotophilus kuhlii	VNM	2014	Pedacovirus	Scotophilus bat coronavirus 512
MH687957	VZ-AlphaCoV-16845-64	NA	Scotophilus kuhlii	VNM	2014	Pedacovirus	Scotophilus bat coronavirus 512
MH687958	VZ-AlphaCoV-16845-87	NA	Scotophilus kuhlii	VNM	2014	Pedacovirus	Scotophilus bat coronavirus 512
MH687962	VZ-AlphaCoV-17819-50	NA	Scotophilus kuhlii	VNM	2014	Pedacovirus	Scotophilus bat coronavirus 512
MH687963	VZ-AlphaCoV-20724-95	NA	Scotophilus kuhlii	VNM	2015	Pedacovirus	Scotophilus bat coronavirus 512
MH687966	VZ-AlphaCoV-20745-6	NA	Scotophilus kuhlii	VNM	2015	Pedacovirus	Scotophilus bat coronavirus 512
MH726381	NA	GDS43	Sus scrofa	CHN	2015	Pedacovirus	Porcine epidemic diarrhea virus
MH726383	NA	GDS50	Sus scrofa	CHN	2017	Pedacovirus	Porcine epidemic diarrhea virus
MH726394	NA	GDS31	Sus scrofa	CHN	2015	Pedacovirus	Porcine epidemic diarrhea virus
MH726405	NA	GDS48	Sus scrofa	CHN	2016	Pedacovirus	Porcine epidemic diarrhea virus
MH726406	NA	GDS49	Sus scrofa	CHN	2017	Pedacovirus	Porcine epidemic diarrhea virus
MH817484	FCoV-SB22	22	Felis catus	BRA	2015	Tegacovirus	Alphacoronavirus 1
MK138516	V7-HB2018	NA	piglet	CHN	2018	Pedacovirus	Porcine epidemic diarrhea virus
MK140813	NA	CH-TP-4-3-2018	Tibetan pig	CHN	2018	Pedacovirus	Porcine epidemic diarrhea virus
MK211369	NA	BtSk-AlphaCoV-GX2018A	Scotophilus kuhlii	CHN	2017	Pedacovirus	Scotophilus bat coronavirus 512
MK211370	NA	BtSk-AlphaCoV-GX2018B	Scotophilus kuhlii	CHN	2017	Pedacovirus	Scotophilus bat coronavirus 512
MK211371	NA	BtSk-AlphaCoV-GX2018C	Scotophilus kuhlii	CHN	2017	Pedacovirus	Scotophilus bat coronavirus 512
MK211372	NA	BtSk-AlphaCoV-GX2018D	Scotophilus kuhlii	CHN	2017	Pedacovirus	Scotophilus bat coronavirus 512
MK211373	NA	BtRs-AlphaCoV-YN2018	Cynopterus sphinx	CHN	2017	Decacovirus	Rhinolophus ferrumequinum alphacoronavirus HuB-2013
MK472067	NA	WA1087	microbat	AUS	2018	Unclassified	-
MK472070	NA	WA3607	microbat	AUS	2018	Unclassified	-
MK606368	NA	CH-HB1-2018	Sus_scrofa	CHN	2018	Pedacovirus	Porcine epidemic diarrhea virus
MK644603	NA	M3-SX2017	pig	CHN	2017	Pedacovirus	Porcine epidemic diarrhea virus
MK720944	GZ151867	NA	Tylonycteris robustula	CHN	2015	Nyctacovirus	-
MK720945	TLC26A	NA	Rhinolophus sinicus	HKG	2015	Decacovirus	-
MK796238	CN-Liaoning25-2018	NA	pig	CHN	2018	Pedacovirus	Porcine epidemic diarrhea virus
MK862249	HeN170821	NA	pig	CHN	2017	Pedacovirus	Porcine epidemic diarrhea virus
MN065811	BtCoV-008-16-M-bra-FIN-2016	NA	Myotis brandtii	FIN	2016	Unclassified	-
MN165107	NA	XXN	cat	CHN	2018	Tegacovirus	Alphacoronavirus 1
MN611517	NA	5425	Rousettus aegyptiacus	KEN	2018	Duvinacovirus	Human coronavirus 229E-related
MN611518	NA	6610	Miniopterus pusillus	CHN	2018	Minunacovirus	Miniopterus schreibersii bat coronavirus 1-related
MN611524	NA	161454	Miniopterus schreibersii	CHN	2018	Minunacovirus	Miniopterus schreibersii bat coronavirus 1-related
MN611525	NA	CHB0025	Hipposideros larvatus	CHN	2018	Decacovirus	-
The information about the host of virus was retrieved from Genbank annotation.

## Sheet: BetaCoV
Genbank Accession	strain	isolate	host	country	year	subgenus	species
AB551247	MHV-MI	NA	Mus musculus	AUS	1994	Embecovirus	Murine coronavirus
AF201929	MHV-2	NA	NA	NA	NA	Embecovirus	Murine coronavirus
AF220295	Quebec	NA	cow	NA	NA	Embecovirus	Betacoronavirus 1
DQ011855	VW572	NA	NA	BEL	NA	Embecovirus	Betacoronavirus 1
DQ022305	HKU3-1	NA	NA	CHN	NA	Sarbecovirus	Severe acute respiratory syndrome-related coronavirus
DQ071615	NA	Rp3	bat	CHN	NA	Sarbecovirus	Severe acute respiratory syndrome-related coronavirus
DQ182595	NA	ZJ0301	human	CHN	2003	Sarbecovirus	Severe acute respiratory syndrome-related coronavirus
DQ339101	N5P8	NA	NA	NA	NA	Embecovirus	Human coronavirus HKU1
DQ412042	NA	Rf1	Rhinolophus ferrumequinum	NA	NA	Sarbecovirus	Severe acute respiratory syndrome-related coronavirus
DQ412043	NA	Rm1	Rhinolophus macrotis	NA	NA	Sarbecovirus	Severe acute respiratory syndrome-related coronavirus
DQ811784	DB2	NA	bovine	NA	1983	Embecovirus	Betacoronavirus 1
EF065505	B04f	NA	bat	CHN	NA	Merbecovirus	Tylonycteris bat coronavirus HKU4
EF065509	LMH03f	NA	bat	CHN	NA	Merbecovirus	Pipistrellus bat coronavirus HKU5
EF065510	TT03f	NA	bat	CHN	NA	Merbecovirus	Pipistrellus bat coronavirus HKU5
EF065513	BF-005I	NA	bat	CHN	NA	Nobecovirus	Rousettus bat coronavirus HKU9
EF065514	BF-017I	NA	bat	CHN	NA	Nobecovirus	Rousettus bat coronavirus HKU9
EF065516	BF-141I	NA	bat	CHN	NA	Nobecovirus	Rousettus bat coronavirus HKU9
FJ588686	NA	Rs672	Rhinolophus sinicus	CHN	2006	Sarbecovirus	Severe acute respiratory syndrome-related coronavirus
FJ647218	RA59-R13	NA	Mus musculus	USA	2006	Embecovirus	Murine coronavirus
FJ647220	RA59-SJHM	NA	Mus musculus	USA	NA	Embecovirus	Murine coronavirus
FJ647222	SA59-RJHM	NA	Mus musculus	USA	NA	Embecovirus	Murine coronavirus
FJ647223	MHV-1	NA	Mus musculus	USA	NA	Embecovirus	Murine coronavirus
FJ647224	MHV-3	NA	Mus musculus	USA	NA	Embecovirus	Murine coronavirus
FJ938067	4408	NA	Homo sapiens; bovine	NA	2009	Embecovirus	Betacoronavirus 1
FJ938068	Parker	NA	rat	NA	NA	Embecovirus	Murine coronavirus
GQ153542	HKU3-7	NA	bat	NA	NA	Sarbecovirus	Severe acute respiratory syndrome-related coronavirus
GQ153547	HKU3-12	NA	bat	NA	NA	Sarbecovirus	Severe acute respiratory syndrome-related coronavirus
GU593319	S	NA	mouse	USA	NA	Embecovirus	Murine coronavirus
HM034837	NA	Caen1	Homo sapiens	FRA	2005	Embecovirus	Human coronavirus HKU1
HM211098	NA	NA	bat BF_258I	CHN	2005	Nobecovirus	Rousettus bat coronavirus HKU9
HM211099	NA	NA	bat BF_258I	CHN	2005	Nobecovirus	Rousettus bat coronavirus HKU9
HM211101	NA	NA	bat BF_506I	CHN	2006	Nobecovirus	Rousettus bat coronavirus HKU9
JF792616	NA	681	rat	NA	NA	Embecovirus	Murine coronavirus
JN129834	HK04-01	NA	Homo sapiens	CHN	2004	Embecovirus	Betacoronavirus 1
JN874559	HKU14-1	NA	Oryctolagus cuniculus	CHN	2006	Embecovirus	Betacoronavirus 1 related
JX169866	JHM-WU-Dns2	wb1	NA	USA	1947	Embecovirus	Murine coronavirus
JX860640	K37	NA	dog	KOR	2008	Embecovirus	Betacoronavirus 1
JX869059	HCoV-EMC	NA	Homo sapiens	NA	2012	Merbecovirus	Middle East respiratory syndrome-related coronavirus
KC545383	NA	ErinaceusCoV-2012-174-GER-2012	Erinaceus europaeus	DEU	2012	Merbecovirus	Hedgehog coronavirus 1
KC545386	NA	ErinaceusCoV-2012-216-GER-2012	Erinaceus europaeus	DEU	2012	Merbecovirus	Hedgehog coronavirus 1
KC869678	Neoromicia-PML-PHE1-RSA-2011	NA	Neoromicia capensis	ZAF	2011	Merbecovirus	Middle East respiratory syndrome-related coronavirus
KC881005	NA	RsSHC014	Rhinolophus sinicus	CHN	2011	Sarbecovirus	Severe acute respiratory syndrome-related coronavirus
KC881006	NA	Rs3367	Rhinolophus sinicus	CHN	2012	Sarbecovirus	Severe acute respiratory syndrome-related coronavirus
KF294357	NA	Longquan-343	Apodemus agrarius	CHN	2011	Embecovirus	China Rattus coronavirus HKU24
KF294370	NA	Longquan-189	Rattus tanezumi	CHN	2013	Embecovirus	Murine coronavirus
KF294372	NA	Longquan-708	Niviventer confucianus	CHN	2011	Embecovirus	Murine coronavirus
KF294457	NA	Longquan-140	Rhinolophus monoceros	CHN	2012	Sarbecovirus	Severe acute respiratory syndrome-related coronavirus
KF530060	OC43-human-USA-851-15-1985	NA	Homo sapiens; sex: M; age: 15Y	USA	1985	Embecovirus	Betacoronavirus 1
KF636752	NA	Zhejiang2013	Hipposideros pratti	CHN	2013	Hibecovirus	Bat Hp-betacoronavirus Zhejiang2013
KF906249	HKU23-265F	NA	dromedary camel	ARE	2013	Embecovirus	Betacoronavirus 1
KJ473811	NA	BtRf-JL2012	Rhinolophus ferrumequinum	CHN	2012	Sarbecovirus	Severe acute respiratory syndrome-related coronavirus
KJ473812	NA	BtRf-HeB2013	Rhinolophus ferrumequinum	CHN	2013	Sarbecovirus	Severe acute respiratory syndrome-related coronavirus
KJ473814	NA	BtRs-HuB2013	Rhinolophus sinicus	CHN	2013	Sarbecovirus	Severe acute respiratory syndrome-related coronavirus
KJ473815	NA	BtRs-GX2013	Rhinolophus sinicus	CHN	2013	Sarbecovirus	Severe acute respiratory syndrome-related coronavirus
KJ473816	NA	BtRs-YN2013	Rhinolophus sinicus	CHN	2013	Sarbecovirus	Severe acute respiratory syndrome-related coronavirus
KJ473820	NA	BtPa-GD2013	Pipistrellus abramus	CHN	2013	Merbecovirus	Pipistrellus bat coronavirus HKU5
KJ473821	NA	NA	Vespertilio superans	CHN	NA	Merbecovirus	Middle East respiratory syndrome-related coronavirus
KJ473822	NA	BtTp-GX2012	Tylonycteris pachypus	CHN	2012	Merbecovirus	Tylonycteris bat coronavirus HKU4
KM349742	HKU24-R05005I	NA	Rattus norvegicus (Norway rat)	CHN	2012	Embecovirus	China Rattus coronavirus HKU24
KP886808	NA	YNLF-31C	Rhinolophus Ferrumequinum	CHN	2013	Sarbecovirus	Severe acute respiratory syndrome-related coronavirus
KT444582	NA	WIV16	Rhinolophus sinicus	CHN	2013	Sarbecovirus	Severe acute respiratory syndrome-related coronavirus
KU131570	HCoV-OC43-UK-London-2011	NA	Homo sapiens	GBR	2011	Embecovirus	Betacoronavirus 1
KU558922	NA	Buffalo-coronavirus-B1-24F	Bubalus bubalis	BGD	2014	Embecovirus	Betacoronavirus 1
KU558923	NA	Buffalo-coronavirus-B1-28F	Bubalus bubalis	BGD	2014	Embecovirus	Betacoronavirus 1
KU762337	NA	GCCDC1-346	Rousettus leschenaulti	CHN	2014	Nobecovirus	Rousettus bat coronavirus GCCDC1
KU762338	NA	GCCDC1-356	Rousettus leschenaulti	CHN	2014	Nobecovirus	Rousettus bat coronavirus GCCDC1
KU886219	BCV-AKS-01	NA	Bos taurus; breed: Holstein	CHN	2015	Embecovirus	Betacoronavirus 1
KX432213	BJ232	NA	dog	CHN	2014	Embecovirus	Betacoronavirus 1
KX442564	NA	YD131305	Hypsugo pulveratus	CHN	2013	Merbecovirus	Middle East respiratory syndrome-related coronavirus
KX442565	NA	NL140462	Hypsugo pulveratus	CHN	2014	Merbecovirus	Middle East respiratory syndrome-related coronavirus
KX982264	NA	BCoV-2014-13	Bos taurus	FRA	2014	Embecovirus	Betacoronavirus 1
KY352407	BtKY72	NA	Rhinolophus sp. (bat)	KEN	2007	Sarbecovirus	Severe acute respiratory syndrome-related coronavirus
KY417142	NA	As6526	Aselliscus stoliczkanus	CHN	2014	Sarbecovirus	Severe acute respiratory syndrome-related coronavirus
KY417143	NA	Rs4081	Rhinolophus sinicus	CHN	2012	Sarbecovirus	Severe acute respiratory syndrome-related coronavirus
KY417145	NA	Rf4092	Rhinilophus ferrumequinum	CHN	2012	Sarbecovirus	Severe acute respiratory syndrome-related coronavirus
KY417146	NA	Rs4231	Rhinolophus sinicus	CHN	2013	Sarbecovirus	Severe acute respiratory syndrome-related coronavirus
KY417147	NA	Rs4237	Rhinolophus sinicus	CHN	2013	Sarbecovirus	Severe acute respiratory syndrome-related coronavirus
KY417148	NA	Rs4247	Rhinolophus sinicus	CHN	2013	Sarbecovirus	Severe acute respiratory syndrome-related coronavirus
KY417149	NA	Rs4255	Rhinolophus sinicus	CHN	2013	Sarbecovirus	Severe acute respiratory syndrome-related coronavirus
KY417151	NA	Rs7327	Rhinolophus sinicus	CHN	2014	Sarbecovirus	Severe acute respiratory syndrome-related coronavirus
KY419103	PHEV-CoV-USA-15TOSU25049	NA	Sus scrofa scrofa	USA	2015	Embecovirus	Betacoronavirus 1
KY419104	PHEV-CoV-USA-15TOSU0331	NA	Sus scrofa scrofa	USA	2015	Embecovirus	Betacoronavirus 1
KY419106	PHEV-CoV-USA-15TOSU1785	NA	Sus scrofa scrofa	USA	2015	Embecovirus	Betacoronavirus 1
KY994645	JL-2008	NA	piglet	CHN	2008	Embecovirus	Betacoronavirus 1
LC061272	Tokachi09	NA	Equus caballus adult	JPN	2009	Embecovirus	Betacoronavirus 1
LC061273	Obihiro12-1	NA	Equus caballus adult	JPN	2012	Embecovirus	Betacoronavirus 1
LC494131	IWT-3	NA	cow	JPN	2011	Embecovirus	Betacoronavirus 1
MF416379	NA	MHV-NYC-Manhattan-poolF5	Mus musculus	USA	2014	Embecovirus	Murine coronavirus
MF593268	Neoromicia-5038	NA	Neoromicia capensis	ZAF	2015	Merbecovirus	Middle East respiratory syndrome-related coronavirus
MG021451	NA	NL13845	bat	CHN	2013	Merbecovirus	Middle East respiratory syndrome-related coronavirus
MG021452	NA	NL140422	bat	CHN	2014	Merbecovirus	Middle East respiratory syndrome-related coronavirus
MG518518	NA	W17-18	Hydropotes inermis (water deer)	KOR	2017	Embecovirus	Betacoronavirus 1
MG596802	NA	Bat-CoV-H-savii-Italy-206645-40-2011	Hypsugo savii	ITA	2011	Merbecovirus	Middle East respiratory syndrome-related coronavirus
MG596803	NA	Bat-CoV-P-khulii-Italy-206645-63-2011	Pipistrellus kuhlii	ITA	2011	Merbecovirus	Middle East respiratory syndrome-related coronavirus
MG762674	NA	Rousettus-spp-Jinghong-2009	Rousettus sp.	CHN	2009	Nobecovirus	Rousettus bat coronavirus HKU9
MG772933	NA	bat-SL-CoVZC45	Rhinolophus sinicus	CHN	2017	Sarbecovirus	Severe acute respiratory syndrome-related coronavirus
MG772934	NA	bat-SL-CoVZXC21	Rhinolophus sinicus	CHN	2015	Sarbecovirus	Severe acute respiratory syndrome-related coronavirus
MG987420	NA	NL13892	bat	CHN	2013	Merbecovirus	Middle East respiratory syndrome-related coronavirus
MG987421	NA	NL140455	bat	CHN	2014	Merbecovirus	Middle East respiratory syndrome-related coronavirus
MH002339	NA	SZ140324	bat	CHN	2014	Merbecovirus	Tylonycteris bat coronavirus HKU4
MH002340	NA	BY140535	bat	CHN	2014	Merbecovirus	Pipistrellus bat coronavirus HKU5
MH002341	NA	BY140562	bat	CHN	2014	Merbecovirus	Pipistrellus bat coronavirus HKU5
MH002342	NA	YD13403	bat	CHN	2013	Merbecovirus	Pipistrellus bat coronavirus HKU5
MH687968	VZ-BetaCoV-16715-52	NA	Rattus argentiventer	VNM	2014	Embecovirus	Murine coronavirus
MH687969	VZ-BetaCoV-20724-33	NA	Rattus argentiventer	VNM	2014	Embecovirus	China Rattus coronavirus HKU24
MH687970	VZ-BetaCoV-20724-34-c12	NA	Rattus argentiventer	VNM	2014	Embecovirus	Murine coronavirus
MH810163	YAK-HY24-CH-2017	HY24	yak	CHN	2017	Embecovirus	Betacoronavirus 1
MH940245	NA	SI17244	Homo sapiens	THA	2017	Embecovirus	Human coronavirus HKU1
MK211374	NA	BtRl-BetaCoV-SC2018	Rhinolophus sp.	CHN	2016	Sarbecovirus	Severe acute respiratory syndrome-related coronavirus
MK211376	NA	BtRs-BetaCoV-YN2018B	Rhinolophus affinis	CHN	2016	Sarbecovirus	Severe acute respiratory syndrome-related coronavirus
MK211379	NA	BtRt-BetaCoV-GX2018	Rhinolophus affinis	CHN	2016	Nobecovirus	Rousettus bat coronavirus HKU9
MK679660	NA	NA	Erinaceus europaeus	GBR	2014	Merbecovirus	Hedgehog coronavirus 1
MK907286	F6	NA	Erinaceus amurensis	CHN	2014	Merbecovirus	Hedgehog coronavirus 1
MN514962	NA	DcCoV-HKU23-camel-Ethiopia-CAC1019-2015	Camelus dromedarius	ETH	2015	Embecovirus	Betacoronavirus 1
MN514963	NA	DcCoV-HKU23-camel-Morocco-CAC2586-2016	Camelus dromedarius	MAR	2016	Embecovirus	Betacoronavirus 1
MN514964	NA	DcCoV-HKU23-camel-Nigeria-NV1010-2015	Camelus dromedarius	NER	2015	Embecovirus	Betacoronavirus 1
MN514966	NA	DcCoV-HKU23-camel-Nigeria-NV1097-2015	Camelus dromedarius	NER	2015	Embecovirus	Betacoronavirus 1
MN611519	NA	GZ131656	Tylonycteris pachypus	CHN	2018	Merbecovirus	Tylonycteris bat coronavirus HKU4
MN611520	NA	BY140568	Pipistrellus abramus	CHN	2018	Merbecovirus	Pipistrellus bat coronavirus HKU5
MN908947	NA	Wuhan-Hu-1	Homo sapiens	CHN	2019	Sarbecovirus	Severe acute respiratory syndrome-related coronavirus
MN996532	NA	RaTG13	Rhinolophus affinis	CHN	2013	Sarbecovirus	Severe acute respiratory syndrome-related coronavirus
MT040335	NA	PCoV-GX-P5L	Manis javanica (Malayan pangolin)	CHN	2017	Sarbecovirus	Severe acute respiratory syndrome-related coronavirus

## Sheet: GammaCoV
Genbank Accession	strain	isolate	host	country	year	subgenus	species
AY319651	NA	BJ	avian	NA	NA	Igacovirus	Avian coronavirus/Avian coronavirus 9203
AY338732	LX4	NA	chiken	CHN	NA	Igacovirus	Avian coronavirus/Avian coronavirus 9203
AY514485	Cal99	NA	chicken	USA	NA	Igacovirus	Avian coronavirus/Avian coronavirus 9203
DQ646405	NA	TW2575-98	chicken	TWN	NA	Igacovirus	Avian coronavirus/Avian coronavirus 9203
EU022525	NA	TCoV-540	turkey	USA	NA	Igacovirus	Avian coronavirus/Avian coronavirus 9203
EU022526	NA	TCoV-ATCC	turkey	USA	NA	Igacovirus	Avian coronavirus/Avian coronavirus 9203
EU095850	NA	MG10	turkey	CAN	NA	Igacovirus	Avian coronavirus/Avian coronavirus 9203
EU111742	NA	SW1	beluga	NA	NA	Cegacovirus	Beluga whale coronavirus SW1
EU637854	CK-CH-LSD-05I	NA	chicken	CHN	NA	Igacovirus	Avian coronavirus/Avian coronavirus 9203
EU714028	NA	ZJ971	chicken	CHN	1997	Igacovirus	Avian coronavirus/Avian coronavirus 9203
EU714029	NA	SC021202	chicken	CHN	2002	Igacovirus	Avian coronavirus/Avian coronavirus 9203
EU817497	H52	NA	chicken	CHN	NA	Igacovirus	Avian coronavirus/Avian coronavirus 9203
FJ904713	Mass41-2006	NA	chicken	USA	2006	Igacovirus	Avian coronavirus/Avian coronavirus 9203
FJ904714	Cal-1995	NA	chicken	USA	1995	Igacovirus	Avian coronavirus/Avian coronavirus 9203
FJ904715	Cal557-2003	NA	chicken	USA	2003	Igacovirus	Avian coronavirus/Avian coronavirus 9203
FJ904716	Conn46-1996	NA	chicken	USA	1966	Igacovirus	Avian coronavirus/Avian coronavirus 9203
FJ904720	Mass41-1965	NA	chicken	USA	1965	Igacovirus	Avian coronavirus/Avian coronavirus 9203
FJ904722	Mass41-1979	NA	chicken	USA	1979	Igacovirus	Avian coronavirus/Avian coronavirus 9203
FN430414	NA	ITA-90254-2005	chicken	NA	NA	Igacovirus	Avian coronavirus/Avian coronavirus 9203
GQ427173	TCoV-VA-74-03	NA	turkey	USA	2003	Igacovirus	Avian coronavirus/Avian coronavirus 9203
GQ427174	TCoV-TX-GL-01	NA	turkey	USA	2001	Igacovirus	Avian coronavirus/Avian coronavirus 9203
GQ427175	TCoV-IN-517-94	NA	turkey	USA	1994	Igacovirus	Avian coronavirus/Avian coronavirus 9203
GQ427176	TCoV-TX-1038-98	NA	turkey	USA	1998	Igacovirus	Avian coronavirus/Avian coronavirus 9203
GQ504720	Arkansas-DPI	NA	chicken	USA	1981	Igacovirus	Avian coronavirus/Avian coronavirus 9203
GQ504722	Georgia-1998-pass8	NA	chicken	USA	1998	Igacovirus	Avian coronavirus/Avian coronavirus 9203
GQ504723	Georgia-1998-Vaccine	NA	chicken	USA	1998	Igacovirus	Avian coronavirus/Avian coronavirus 9203
GU393332	NA	NA	chicken	USA	1992	Igacovirus	Avian coronavirus/Avian coronavirus 9203
GU393334	NA	NA	chicken	USA	1960	Igacovirus	Avian coronavirus/Avian coronavirus 9203
GU393336	NA	NA	chicken	USA	1954	Igacovirus	Avian coronavirus/Avian coronavirus 9203
GU393338	NA	NA	chicken	USA	1964	Igacovirus	Avian coronavirus/Avian coronavirus 9203
HM245923	NA	DY07	chicken	CHN	2007	Igacovirus	Avian coronavirus/Avian coronavirus 9203
HM245924	NA	CQ04-1	chicken	CHN	2004	Igacovirus	Avian coronavirus/Avian coronavirus 9203
HQ848267	NA	GX-YL5	chicken	CHN	2005	Igacovirus	Avian coronavirus/Avian coronavirus 9203
HQ850618	NA	GX-YL9	chicken	CHN	2007	Igacovirus	Avian coronavirus/Avian coronavirus 9203
JF330898	ck-CH-LHB-100801	NA	chicken	CHN	2010	Igacovirus	Avian coronavirus/Avian coronavirus 9203
JF705860	NA	DK-CH-HN-ZZ2004	duck	CHN	2004	Igacovirus	Avian coronavirus/Avian coronavirus 9203
JF732903	Sczy3	NA	chicken	CHN	2009	Igacovirus	Avian coronavirus/Avian coronavirus 9203
JF893452	NA	YN	chicken	CHN	2005	Igacovirus	Avian coronavirus/Avian coronavirus 9203
JQ977697	NA	SNU8067	chicken	KOR	2008	Igacovirus	Avian coronavirus/Avian coronavirus 9203
JQ977698	NA	KM91	chicken	KOR	1991	Igacovirus	Avian coronavirus/Avian coronavirus 9203
JX195175	ck-CH-LDL-091022	NA	chicken	CHN	NA	Igacovirus	Avian coronavirus/Avian coronavirus 9203
JX195176	ck-CH-LZJ-111113	NA	chicken	CHN	2011	Igacovirus	Avian coronavirus/Avian coronavirus 9203
JX195177	ck-CH-LDL-97I	NA	chicken	CHN	1997	Igacovirus	Avian coronavirus/Avian coronavirus 9203
JX840411	YX10	NA	chicken	CHN	2010	Igacovirus	Avian coronavirus/Avian coronavirus 9203
KC008600	GX-C	NA	chicken	CHN	1985	Igacovirus	Avian coronavirus/Avian coronavirus 9203
KC013541	Ck-CH-LGD-120723	NA	chicken	CHN	2012	Igacovirus	Avian coronavirus/Avian coronavirus 9203
KC136209	ck-CH-LJL-110302	NA	chicken	CHN	2011	Igacovirus	Avian coronavirus/Avian coronavirus 9203
KC506155	ck-CH-LJL-111054	NA	chicken	CHN	2011	Igacovirus	Avian coronavirus/Avian coronavirus 9203
KF411040	CK-CH-LLN-111169	NA	chicken	CHN	2011	Igacovirus	Avian coronavirus/Avian coronavirus 9203
KF411041	CK-CH-LGX-091109	NA	chicken	CHN	2009	Igacovirus	Avian coronavirus/Avian coronavirus 9203
KF460437	NA	VicS-v	chicken	AUS	2011	Igacovirus	Avian coronavirus/Avian coronavirus 9203
KF574761	NA	SDIB821-2012	chicken	NA	2012	Igacovirus	Avian coronavirus/Avian coronavirus 9203
KF663559	NA	ck-CH-IBTZ-2012	chicken	CHN	2012	Igacovirus	Avian coronavirus/Avian coronavirus 9203
KF663560	NA	ck-CH-IBWF-2007	chicken	CHN	2007	Igacovirus	Avian coronavirus/Avian coronavirus 9203
KF663561	NA	ck-CH-IBYZ-2011	chicken	CHN	2011	Igacovirus	Avian coronavirus/Avian coronavirus 9203
KF668605	NA	CK-CH-SD09-005	chicken	CHN	2009	Igacovirus	Avian coronavirus/Avian coronavirus 9203
KF793824	NA	CF090325	dolphin	NA	NA	Cegacovirus	Beluga whale coronavirus SW1
KF853202	NA	SDZB0808	chicken	CHN	2008	Igacovirus	Avian coronavirus/Avian coronavirus 9203
KJ135013	NA	IBVUkr27-11	chicken	UKR	2011	Igacovirus	Avian coronavirus/Avian coronavirus 9203
KJ425485	ck-CH-LDL-110931	NA	chicken	CHN	2011	Igacovirus	Avian coronavirus/Avian coronavirus 9203
KJ425496	ck-CH-LHB-130573	NA	chicken	CHN	2013	Igacovirus	Avian coronavirus/Avian coronavirus 9203
KJ435283	ck-CH-LSD-111219	NA	chicken	CHN	2011	Igacovirus	Avian coronavirus/Avian coronavirus 9203
KM213963	NA	CK-CH-XDC--2-2013	chicken	CHN	2013	Igacovirus	Avian coronavirus/Avian coronavirus 9203
KM454473	NA	DK-GD-27-2014	duck	CHN	2014	Igacovirus	Duck coronavirus 2714
KP036502	ck-CH-LHLJ-140906	NA	chicken	CHN	2014	Igacovirus	Avian coronavirus/Avian coronavirus 9203
KP036503	ck-CH-LHB-121010	NA	chicken	CHN	2012	Igacovirus	Avian coronavirus/Avian coronavirus 9203
KP036505	ck-CH-LJL-130925	NA	chicken	CHN	2013	Igacovirus	Avian coronavirus/Avian coronavirus 9203
KP118885	ck-CH-LSD-110857	NA	chicken	CHN	2011	Igacovirus	Avian coronavirus/Avian coronavirus 9203
KP118886	ck-CH-LSD-111235	NA	chicken	CHN	2011	Igacovirus	Avian coronavirus/Avian coronavirus 9203
KP118889	ck-CH-LHB-130575	NA	chicken	CHN	2013	Igacovirus	Avian coronavirus/Avian coronavirus 9203
KP118894	ck-CH-LGD-090907	NA	chicken	CHN	2009	Igacovirus	Avian coronavirus/Avian coronavirus 9203
KP343691	ck-CH-LGX-130530	NA	chicken	CHN	2013	Igacovirus	Avian coronavirus/Avian coronavirus 9203
KP662631	NA	ck-ZA-3665-11	chicken	ZAF	2011	Igacovirus	Avian coronavirus/Avian coronavirus 9203
KP790143	CK-CH-LDL-140520	NA	chicken	CHN	2014	Igacovirus	Avian coronavirus/Avian coronavirus 9203
KP790144	CK-CH-LHLJ-140756	NA	chicken	CHN	2014	Igacovirus	Avian coronavirus/Avian coronavirus 9203
KP790145	CK-CH-LHLJ-141105	NA	chicken	CHN	2014	Igacovirus	Avian coronavirus/Avian coronavirus 9203
KP790146	CK-CH-LHLJ-140901	NA	chicken	CHN	2014	Igacovirus	Avian coronavirus/Avian coronavirus 9203
KP868573	CK-CH-LJL-130908	NA	chicken	CHN	2013	Igacovirus	Avian coronavirus/Avian coronavirus 9203
KR231009	B1648	NA	chicken	BEL	1984	Igacovirus	Avian coronavirus/Avian coronavirus 9203
KR822424	NA	080385d	turkey	FRA	2008	Igacovirus	Avian coronavirus/Avian coronavirus 9203
KR902510	NA	Ind-TN92-03	chicken	IND	2003	Igacovirus	Avian coronavirus/Avian coronavirus 9203
KT736032	NA	ckCHLDL150434-II	chicken	CHN	2015	Igacovirus	Avian coronavirus/Avian coronavirus 9203
KT852992	NA	tl-CH-LDT3-03	chicken	CHN	2015	Igacovirus	Avian coronavirus/Avian coronavirus 9203
KT886454	NA	gammaCoV-Ck-Poland-74-2009	chicken	POL	2009	Igacovirus	Avian coronavirus/Avian coronavirus 9203
KT946798	CK-CH-GD-GZ14	NA	chicken	CHN	2014	Igacovirus	Avian coronavirus/Avian coronavirus 9203
KU317090	SAIBK2	NA	chicken	CHN	2011	Igacovirus	Avian coronavirus/Avian coronavirus 9203
KU356856	ck-CH-SCYB-140913	NA	chicken	CHN	2014	Igacovirus	Avian coronavirus/Avian coronavirus 9203
KU361187	NA	CK-CH-2010-JT-1	chicken	CHN	2010	Igacovirus	Avian coronavirus/Avian coronavirus 9203
KU361188	NA	CK-CH-2014-QL1403	chicken	CHN	2014	Igacovirus	Avian coronavirus/Avian coronavirus 9203
KU556804	NA	Ck-Aus-N1-88	chicken	AUS	2012	Igacovirus	Avian coronavirus/Avian coronavirus 9203
KU556805	NA	Armidale-A3	chicken	AUS	2012	Igacovirus	Avian coronavirus/Avian coronavirus 9203
KU556806	NA	Ck-Aus-N1-03	chicken	AUS	2003	Igacovirus	Avian coronavirus/Avian coronavirus 9203
KU556807	NA	Ck-Aus-N1-08	chicken	AUS	2008	Igacovirus	Avian coronavirus/Avian coronavirus 9203
KU900738	SNU-8065	NA	chicken	KOR	2008	Igacovirus	Avian coronavirus/Avian coronavirus 9203
KU900739	QIA-03342	NA	chicken	KOR	2003	Igacovirus	Avian coronavirus/Avian coronavirus 9203
KU900740	QIA-KR-D79-05	NA	chicken	KOR	2005	Igacovirus	Avian coronavirus/Avian coronavirus 9203
KU900741	SNU-9106	NA	chicken	KOR	2009	Igacovirus	Avian coronavirus/Avian coronavirus 9203
KU900743	SNU-10043	NA	chicken	KOR	2010	Igacovirus	Avian coronavirus/Avian coronavirus 9203
KU900744	QIA-Q43	NA	chicken	KOR	2006	Igacovirus	Avian coronavirus/Avian coronavirus 9203
KX077987	ck-CH-LDL-150434-III	NA	chicken	CHN	2015	Igacovirus	Avian coronavirus/Avian coronavirus 9203
KX185056	LD3	NA	chicken	CHN	2014	Igacovirus	Avian coronavirus/Avian coronavirus 9203
KX185057	ck-CH-LHLJ-95I	NA	chicken	CHN	2013	Igacovirus	Avian coronavirus/Avian coronavirus 9203
KX185058	ck-CH-LGS-08I	NA	chicken	CHN	2014	Igacovirus	Avian coronavirus/Avian coronavirus 9203
KX219791	ck-CH-LHLJ-07I	NA	chicken	CHN	2007	Igacovirus	Avian coronavirus/Avian coronavirus 9203
KX219793	ck-CH-LHB-111168	NA	chicken	CHN	2011	Igacovirus	Avian coronavirus/Avian coronavirus 9203
KX219794	ck-CH-LJS-101109	NA	chicken	CHN	2010	Igacovirus	Avian coronavirus/Avian coronavirus 9203
KX219795	ck-CH-LSD-150311	NA	chicken	CHN	2015	Igacovirus	Avian coronavirus/Avian coronavirus 9203
KX219796	ck-CH-LXJ-111265	NA	chicken	CHN	2011	Igacovirus	Avian coronavirus/Avian coronavirus 9203
KX219797	ck-CH-LXJ-02I	NA	chicken	CHN	2002	Igacovirus	Avian coronavirus/Avian coronavirus 9203
KX219798	ck-CH-LSD-120913	NA	chicken	CHN	2012	Igacovirus	Avian coronavirus/Avian coronavirus 9203
KX219800	ck-CH-LSD-130611	NA	chicken	CHN	2013	Igacovirus	Avian coronavirus/Avian coronavirus 9203
KX219801	ck-CH-LSD-120437	NA	chicken	CHN	2012	Igacovirus	Avian coronavirus/Avian coronavirus 9203
KX236000	ck-CH-LSD-110912	NA	chicken	CHN	2011	Igacovirus	Avian coronavirus/Avian coronavirus 9203
KX236001	ck-CH-LSD-03I	NA	chicken	CHN	2003	Igacovirus	Avian coronavirus/Avian coronavirus 9203
KX236002	ck-CH-LSD-111037	NA	chicken	CHN	2011	Igacovirus	Avian coronavirus/Avian coronavirus 9203
KX236003	ck-CH-LSD-111025	NA	chicken	CHN	2011	Igacovirus	Avian coronavirus/Avian coronavirus 9203
KX236004	ck-CH-LHLJ-150701	NA	chicken	CHN	2015	Igacovirus	Avian coronavirus/Avian coronavirus 9203
KX236005	ck-CH-LJL-08-1	NA	chicken	CHN	2008	Igacovirus	Avian coronavirus/Avian coronavirus 9203
KX236006	ck-CH-LSD-100305	NA	chicken	CHN	2010	Igacovirus	Avian coronavirus/Avian coronavirus 9203
KX236007	ck-CH-LSD-100408	NA	chicken	CHN	2010	Igacovirus	Avian coronavirus/Avian coronavirus 9203
KX236010	ck-CH-LSD-100412	NA	chicken	CHN	2010	Igacovirus	Avian coronavirus/Avian coronavirus 9203
KX236011	ck-CH-LSD-091203	NA	chicken	CHN	2009	Igacovirus	Avian coronavirus/Avian coronavirus 9203
KX236012	ck-CH-LSD-091003	NA	chicken	CHN	2009	Igacovirus	Avian coronavirus/Avian coronavirus 9203
KX236013	ck-CH-LSD-120742	NA	chicken	CHN	2012	Igacovirus	Avian coronavirus/Avian coronavirus 9203
KX236014	ck-CH-LHB-120497	NA	chicken	CHN	2012	Igacovirus	Avian coronavirus/Avian coronavirus 9203
KX236015	ck-CH-LDL-140709	NA	chicken	CHN	2014	Igacovirus	Avian coronavirus/Avian coronavirus 9203
KX236016	ck-CH-LHB-090921	NA	chicken	CHN	2009	Igacovirus	Avian coronavirus/Avian coronavirus 9203
KX247128	ck-CH-LHB-130569	NA	chicken	CHN	2013	Igacovirus	Avian coronavirus/Avian coronavirus 9203
KX247129	ck-CH-LHB-130337	NA	chicken	CHN	2013	Igacovirus	Avian coronavirus/Avian coronavirus 9203
KX252772	ck-CH-LSHH-03II	NA	chicken	CHN	2003	Igacovirus	Avian coronavirus/Avian coronavirus 9203
KX252776	ck-CH-LHB-131144	NA	chicken	CHN	2013	Igacovirus	Avian coronavirus/Avian coronavirus 9203
KX252777	ck-CH-LSD-07I	NA	chicken	CHN	2007	Igacovirus	Avian coronavirus/Avian coronavirus 9203
KX252778	ck-CH-LJL-05I	NA	chicken	CHN	2005	Igacovirus	Avian coronavirus/Avian coronavirus 9203
KX252779	ck-CH-LLN-06I	NA	chicken	CHN	2006	Igacovirus	Avian coronavirus/Avian coronavirus 9203
KX252780	ck-CH-LLN-090312	NA	chicken	CHN	2009	Igacovirus	Avian coronavirus/Avian coronavirus 9203
KX252781	ck-CH-LHB-150619	NA	chicken	CHN	2015	Igacovirus	Avian coronavirus/Avian coronavirus 9203
KX252782	ck-CH-LLN-07I	NA	chicken	CHN	2007	Igacovirus	Avian coronavirus/Avian coronavirus 9203
KX252783	ck-CH-LHLJ-090510	NA	chicken	CHN	2009	Igacovirus	Avian coronavirus/Avian coronavirus 9203
KX252784	ck-CH-LLN-090910	NA	chicken	CHN	2009	Igacovirus	Avian coronavirus/Avian coronavirus 9203
KX252785	ck-CH-LSD-100311	NA	chicken	CHN	2010	Igacovirus	Avian coronavirus/Avian coronavirus 9203
KX252786	ck-CH-LLN-120605	NA	chicken	CHN	2012	Igacovirus	Avian coronavirus/Avian coronavirus 9203
KX252787	ck-CH-LLN-131040	NA	chicken	CHN	2013	Igacovirus	Avian coronavirus/Avian coronavirus 9203
KX252788	ck-CH-LHLJ-08-6	NA	chicken	CHN	2008	Igacovirus	Avian coronavirus/Avian coronavirus 9203
KX252789	ck-CH-LHLJ-090605	NA	chicken	CHN	2009	Igacovirus	Avian coronavirus/Avian coronavirus 9203
KX252791	ck-CH-LLN-98I	NA	chicken	CHN	1998	Igacovirus	Avian coronavirus/Avian coronavirus 9203
KX258195	NA	23-2013	chicken	BRA	2013	Igacovirus	Avian coronavirus/Avian coronavirus 9203
KX259249	ck-CH-LJL-090330	NA	chicken	CHN	2009	Igacovirus	Avian coronavirus/Avian coronavirus 9203
KX259251	ck-CH-LJS-101237	NA	chicken	CHN	2010	Igacovirus	Avian coronavirus/Avian coronavirus 9203
KX259252	ck-CH-LJS-110439	NA	chicken	CHN	2011	Igacovirus	Avian coronavirus/Avian coronavirus 9203
KX259253	ck-CH-LHN-120338	NA	chicken	CHN	2012	Igacovirus	Avian coronavirus/Avian coronavirus 9203
KX259254	ck-CH-LSD-090314	NA	chicken	CHN	2009	Igacovirus	Avian coronavirus/Avian coronavirus 9203
KX259255	ck-CH-LJS-111111	NA	chicken	CHN	2011	Igacovirus	Avian coronavirus/Avian coronavirus 9203
KX259256	ck-CH-LJS-120552	NA	chicken	CHN	2012	Igacovirus	Avian coronavirus/Avian coronavirus 9203
KX259257	ck-CH-LJS-120848	NA	chicken	CHN	2012	Igacovirus	Avian coronavirus/Avian coronavirus 9203
KX266757	NA	3575-08	chicken	TWN	2008	Igacovirus	Avian coronavirus/Avian coronavirus 9203
KX272465	NA	AR251-15	chicken	SDN	2014	Igacovirus	Avian coronavirus/Avian coronavirus 9203
KX275390	ck-CH-LHLJ-141103	NA	chicken	CHN	2014	Igacovirus	Avian coronavirus/Avian coronavirus 9203
KX275391	ck-CH-LHLJ-140927	NA	chicken	CHN	2014	Igacovirus	Avian coronavirus/Avian coronavirus 9203
KX275393	ck-CH-LHLJ-130705	NA	chicken	CHN	2013	Igacovirus	Avian coronavirus/Avian coronavirus 9203
KX275394	ck-CH-LSD08-8	NA	chicken	CHN	2008	Igacovirus	Avian coronavirus/Avian coronavirus 9203
KX302861	ck-CH-LJS-131049	NA	chicken	CHN	2013	Igacovirus	Avian coronavirus/Avian coronavirus 9203
KX302864	ck-CH-LSD-09091	NA	chicken	CHN	2009	Igacovirus	Avian coronavirus/Avian coronavirus 9203
KX302866	ck-CH-LJL-04I	NA	chicken	CHN	2004	Igacovirus	Avian coronavirus/Avian coronavirus 9203
KX302867	ck-CH-LJL-150430	NA	chicken	CHN	2015	Igacovirus	Avian coronavirus/Avian coronavirus 9203
KX302868	ck-CH-LHLJ-130744	NA	chicken	CHN	2013	Igacovirus	Avian coronavirus/Avian coronavirus 9203
KX302869	ck-CH-LHLJ-090806	NA	chicken	CHN	2009	Igacovirus	Avian coronavirus/Avian coronavirus 9203
KX302870	ck-CH-LHLJ-130822	NA	chicken	CHN	2013	Igacovirus	Avian coronavirus/Avian coronavirus 9203
KX302871	ck-CH-LHuB-131123	NA	chicken	CHN	2013	Igacovirus	Avian coronavirus/Avian coronavirus 9203
KX302873	ck-CH-LJL-140924	NA	chicken	CHN	2014	Igacovirus	Avian coronavirus/Avian coronavirus 9203
KX302874	ck-CH-LGS-131148	NA	chicken	CHN	2013	Igacovirus	Avian coronavirus/Avian coronavirus 9203
KX348114	ck-CH-LDL-05III	NA	chicken	CHN	2005	Igacovirus	Avian coronavirus/Avian coronavirus 9203
KX348115	ck-CH-LAH-120907	NA	chicken	CHN	2012	Igacovirus	Avian coronavirus/Avian coronavirus 9203
KX348116	ck-CH-LBJ-140514	NA	chicken	CHN	2014	Igacovirus	Avian coronavirus/Avian coronavirus 9203
KX348117	ck-CH-LAH-120721	NA	chicken	CHN	2012	Igacovirus	Avian coronavirus/Avian coronavirus 9203
KX364290	ck-CH-LJL-101150	NA	chicken	CHN	2010	Igacovirus	Avian coronavirus/Avian coronavirus 9203
KX364293	ck-CH-LJL-07III	NA	chicken	CHN	2007	Igacovirus	Avian coronavirus/Avian coronavirus 9203
KX364294	ck-CH-LBJ-140528	NA	chicken	CHN	2014	Igacovirus	Avian coronavirus/Avian coronavirus 9203
KX364296	ck-CH-LJL-08-9	NA	chicken	CHN	2008	Igacovirus	Avian coronavirus/Avian coronavirus 9203
KX364297	ck-CH-LJL-131006	NA	chicken	CHN	2013	Igacovirus	Avian coronavirus/Avian coronavirus 9203
KX375808	ck-CH-LHLJ-99I	NA	chicken	CHN	1999	Igacovirus	Avian coronavirus/Avian coronavirus 9203
KX389094	ck-CH-LBJ-120481	NA	chicken	CHN	2012	Igacovirus	Avian coronavirus/Avian coronavirus 9203
KX400753	ck-CH-LHB-110123	NA	chicken	CHN	2011	Igacovirus	Avian coronavirus/Avian coronavirus 9203
KX434788	ck-CH-LHLJ-130622	NA	chicken	CHN	2013	Igacovirus	Avian coronavirus/Avian coronavirus 9203
KX434789	ck-CH-LJL-140530	NA	chicken	CHN	2014	Igacovirus	Avian coronavirus/Avian coronavirus 9203
KX434790	ck-CH-LJS-111210	NA	chicken	CHN	2011	Igacovirus	Avian coronavirus/Avian coronavirus 9203
KX640829	ck-CH-LGX-111119	NA	chicken	CHN	2011	Igacovirus	Avian coronavirus/Avian coronavirus 9203
KX721498	NA	SCZJ-2	chicken	CHN	2011	Igacovirus	Avian coronavirus/Avian coronavirus 9203
KY047602	NA	gammaCoV-Ck-Poland-G052-2016	chicken	POL	2016	Igacovirus	Avian coronavirus/Avian coronavirus 9203
KY407556	gammaCoV-ck-China-I0114-14	NA	chicken	CHN	2014	Igacovirus	Avian coronavirus/Avian coronavirus 9203
KY407557	gammaCoV-ck-China-I0111-14	NA	chicken	CHN	2014	Igacovirus	Avian coronavirus/Avian coronavirus 9203
KY421672	NA	SZ	chicken	CHN	2012	Igacovirus	Avian coronavirus/Avian coronavirus 9203
KY620116	gammaCoV-ck-China-I1101-16	NA	chicken	CHN	2016	Igacovirus	Avian coronavirus/Avian coronavirus 9203
KY626044	BR-I	NA	chicken	BRA	2016	Igacovirus	Avian coronavirus/Avian coronavirus 9203
KY799582	ck-CH-LSC-99I	NA	chicken	CHN	NA	Igacovirus	Avian coronavirus/Avian coronavirus 9203
KY805846	NA	IBV-Ck-EG-CU-4-2014	chicken	EGY	2014	Igacovirus	Avian coronavirus/Avian coronavirus 9203
KY933089	1148-A	NA	chicken	GBR	NA	Igacovirus	Avian coronavirus/Avian coronavirus 9203
LN610099	gammaCoV-guinea-fowl-France-S-2011	NA	guinea fowl	FRA	NA	Igacovirus	Avian coronavirus/Avian coronavirus 9203
MF421319	NA	UY-09-CA-01	chicken	URY	2009	Igacovirus	Avian coronavirus/Avian coronavirus 9203
MF421320	NA	UY-11-CA-18	chicken	URY	2011	Igacovirus	Avian coronavirus/Avian coronavirus 9203
MF882923	NA	CK-CH-HB-2016	chicken	CHN	2016	Igacovirus	Avian coronavirus/Avian coronavirus 9203
MG021194	NA	gammaCoV-AvCov-Ck-Italy-624I-96	chicken	ITA	1996	Igacovirus	Avian coronavirus/Avian coronavirus 9203
MG197727	NA	CK-CH-GD-QY16	chicken	CHN	2016	Igacovirus	Avian coronavirus/Avian coronavirus 9203
MG233398	NA	IS-1494	chicken	IRN	2015	Igacovirus	Avian coronavirus/Avian coronavirus 9203
MG738154	NA	IBS037A-2014	chicken	MYS	2014	Igacovirus	Avian coronavirus/Avian coronavirus 9203
MG738155	NA	IBS130-2015	chicken	MYS	2015	Igacovirus	Avian coronavirus/Avian coronavirus 9203
MG913342	NA	NA	chicken	BRA	2013	Igacovirus	Avian coronavirus/Avian coronavirus 9203
MH021175	D274	NA	avian	NLD	1979	Igacovirus	Avian coronavirus/Avian coronavirus 9203
MH181793	HH06	NA	chicken	CHN	2006	Igacovirus	Avian coronavirus/Avian coronavirus 9203
MH779856	Ark99	ArkGA-P1	chicken	USA	2014	Igacovirus	Avian coronavirus/Avian coronavirus 9203
MH878976	NA	VFAR-047	chicken	PER	2014	Igacovirus	Avian coronavirus/Avian coronavirus 9203
MH924835	gammaCoV-ck-China-I0636-16	NA	chicken	CHN	2016	Igacovirus	Avian coronavirus/Avian coronavirus 9203
MK032177	gammaCoV-ck-China-I0724-17	NA	chicken	CHN	2017	Igacovirus	Avian coronavirus/Avian coronavirus 9203
MK032178	gammaCoV-ck-China-I0718-17	NA	chicken	CHN	2017	Igacovirus	Avian coronavirus/Avian coronavirus 9203
MK032180	gammaCoV-ck-China-I0737-17	NA	chicken	CHN	2017	Igacovirus	Avian coronavirus/Avian coronavirus 9203
MK032181	gammaCoV-ck-China-I0347-11	NA	chicken	CHN	2011	Igacovirus	Avian coronavirus/Avian coronavirus 9203
MK142676	NA	ahysx-1	chicken	CHN	2016	Igacovirus	Avian coronavirus/Avian coronavirus 9203
MK204411	NA	MW18	shelduck	AUS	2017	Igacovirus	Duck coronavirus 2714
MK217372	I0221-17	NA	chicken	CHN	2017	Igacovirus	Avian coronavirus/Avian coronavirus 9203
MK217373	I0725-17	NA	chicken	CHN	2017	Igacovirus	Avian coronavirus/Avian coronavirus 9203
MK217374	I0916-16	NA	chicken	CHN	2016	Igacovirus	Avian coronavirus/Avian coronavirus 9203
MK217375	I1209-16	NA	chicken	CHN	2016	Igacovirus	Avian coronavirus/Avian coronavirus 9203
MK309398	NA	CK-CH-GD-HY16	chicken	CHN	2017	Igacovirus	Avian coronavirus/Avian coronavirus 9203
MK359255	Cambridge-Bay-2017	NA	goose	CAN	2017	Brangacovirus	Goose coronavirus CB17
MK423876	gammaCoV-ph-China-I0710-17	NA	pheasant	CHN	2017	Igacovirus	Avian coronavirus/Avian coronavirus 9203
MK574042	ck-CH-LHB-110615	NA	chicken	CHN	2011	Igacovirus	Avian coronavirus/Avian coronavirus 9203
MK581200	gammaCoV-Ck-Poland-78-1989	NA	chicken	POL	1989	Igacovirus	Avian coronavirus/Avian coronavirus 9203
MK581202	gammaCoV-Ck-Poland-80-1989	NA	chicken	POL	1989	Igacovirus	Avian coronavirus/Avian coronavirus 9203
MK581203	gammaCoV-Ck-Poland-162-1997	NA	chicken	POL	1997	Igacovirus	Avian coronavirus/Avian coronavirus 9203
MK581204	gammaCoV-Ck-Poland-255-1997	NA	chicken	POL	1997	Igacovirus	Avian coronavirus/Avian coronavirus 9203
MK581205	gammaCoV-Ck-Poland-548-2004	NA	chicken	POL	2004	Igacovirus	Avian coronavirus/Avian coronavirus 9203
MK581206	gammaCoV-Ck-Poland-195-2012	NA	chicken	POL	2012	Igacovirus	Avian coronavirus/Avian coronavirus 9203
MK581208	gammaCoV-Ck-Poland-G225-2017	NA	chicken	POL	2017	Igacovirus	Avian coronavirus/Avian coronavirus 9203
MK618758	NA	K046-12	chicken	KOR	2012	Igacovirus	Avian coronavirus/Avian coronavirus 9203
MK618759	NA	K047-12	chicken	KOR	2012	Igacovirus	Avian coronavirus/Avian coronavirus 9203
MK878536	DMV-1639	GA9977-2019	chicken	USA	2019	Igacovirus	Avian coronavirus/Avian coronavirus 9203
MK937828	I1124-16	NA	chicken	CHN	2016	Igacovirus	Avian coronavirus/Avian coronavirus 9203
MK937832	ck-CH-LJL-130906	NA	chicken	CHN	2013	Igacovirus	Avian coronavirus/Avian coronavirus 9203
MK953937	Brazil-SP55	NA	chicken	BRA	2014	Igacovirus	Avian coronavirus/Avian coronavirus 9203
MK957244	PR05	NA	chicken	BRA	2000	Igacovirus	Avian coronavirus/Avian coronavirus 9203
MK957245	PR01	NA	chicken	BRA	1988	Igacovirus	Avian coronavirus/Avian coronavirus 9203
MN096598	ck-CH-YNSL-160501	NA	chicken	CHN	2016	Igacovirus	Avian coronavirus/Avian coronavirus 9203
MN128088	TW2296-95w	NA	chicken	TWN	1995	Igacovirus	Avian coronavirus/Avian coronavirus 9203
MN199465	NA	R17-36	chicken	KOR	2017	Igacovirus	Avian coronavirus/Avian coronavirus 9203
MN199466	NA	R18-23	chicken	KOR	2018	Igacovirus	Avian coronavirus/Avian coronavirus 9203
MN262644	CV10	NA	chicken	EGY	2018	Igacovirus	Avian coronavirus/Avian coronavirus 9203
MN307884	NA	ck-CH-LJX-2017-07	chicken	CHN	2017	Igacovirus	Avian coronavirus/Avian coronavirus 9203
MN509587	cK-CH-LDL-091021	NA	chicken	CHN	2009	Igacovirus	Avian coronavirus/Avian coronavirus 9203
MN509589	cK-CH-LHLJ-110664	NA	chicken	CHN	2011	Igacovirus	Avian coronavirus/Avian coronavirus 9203
MN512434	NA	IBV-Ck-Can-17-035614	chicken	CAN	2017	Igacovirus	Avian coronavirus/Avian coronavirus 9203
MN517817	cK-CH-LSD-110723	NA	chicken	CHN	2011	Igacovirus	Avian coronavirus/Avian coronavirus 9203
MN531556	cK-CH-LSD-110856	NA	chicken	CHN	2011	Igacovirus	Avian coronavirus/Avian coronavirus 9203
MN548285	CR88	NA	chicken	GBR	2011	Igacovirus	Avian coronavirus/Avian coronavirus 9203
MN548286	D1466	NA	chicken	GBR	2011	Igacovirus	Avian coronavirus/Avian coronavirus 9203
MN548288	Italy02	NA	chicken	GBR	2011	Igacovirus	Avian coronavirus/Avian coronavirus 9203
MN599049	NA	GA-1476-2015	chicken	USA	2015	Igacovirus	Avian coronavirus/Avian coronavirus 9203
MN690608	37112-1	NA	bottlenose-dolphin	USA	NA	Cegacovirus	Beluga whale coronavirus SW1
MN711790	NA	GA-1472-2004	chicken	USA	2004	Igacovirus	Avian coronavirus/Avian coronavirus 9203
MN794188	I0305-19	NA	chicken	CHN	2019	Igacovirus	Avian coronavirus/Avian coronavirus 9203
MN987230	NA	IBV-ck-EGY-Monuf-NR725-16	chicken	EGY	2016	Igacovirus	Avian coronavirus/Avian coronavirus 9203
MN987231	NA	IBV-ck-EGY-Monuf-USC-5-13	chicken	EGY	2012	Igacovirus	Avian coronavirus/Avian coronavirus 9203

## Sheet: DeltaCoV
Genbank Accession	strain	isolate	host	country	year	subgenus	species
FJ376619	NA	NA	red-whiskered-bulbul	HKG	2007	Buldecovirus	Bulbul coronavirus HKU11
FJ376620	NA	NA	Chinese-bulbul	HKG	2007	Buldecovirus	Bulbul coronavirus HKU11
FJ376621	NA	NA	grey-backed-thrush	HKG	2007	Buldecovirus	-
FJ376622	NA	NA	white-rumped-munia	HKG	2007	Buldecovirus	Munia coronavirus HKU13
JQ065042	HKU15-44	NA	pig	CHN	2009	Buldecovirus	Coronavirus HKU15
JQ065043	HKU15-155	NA	pig	CHN	2010	Buldecovirus	Coronavirus HKU15
JQ065044	HKU16-6847	NA	white-eye	CHN	2007	Buldecovirus	White-eye coronavirus HKU16
JQ065045	HKU17-6124	NA	sparrow	CHN	2007	Buldecovirus	-
JQ065046	HKU18-chu3	NA	magpie-robin	CHN	2007	Buldecovirus	-
JQ065047	HKU19-6918	NA	night-heron	CHN	2007	Herdecovirus	-
JQ065048	HKU20-9243	NA	wigeon	CHN	2008	Andecovirus	-
JQ065049	HKU21-8295	NA	moorhen	CHN	2007	Buldecovirus	Common moorhen coronavirus HKU21
KJ769231	SdCV-USA-OhioCVM1-2014	NA	pig	USA	2014	Buldecovirus	Coronavirus HKU15
KP757890	NA	CHN-AH-2004	pig	CHN	2004	Buldecovirus	Coronavirus HKU15
KP757892	NA	CHN-JS-2014	pig	CHN	2014	Buldecovirus	Coronavirus HKU15
KR131621	NA	PDCoV-CHJXNI2-2015	pig	CHN	2015	Buldecovirus	Coronavirus HKU15
KT021234	CH-SXD1-2015	NA	pig	CHN	2015	Buldecovirus	Coronavirus HKU15
KT266822	CH-Sichuan-S27-2012	NA	pig	CHN	2012	Buldecovirus	Coronavirus HKU15
KT336560	NA	CHN-HN-2014	pig	CHN	2014	Buldecovirus	Coronavirus HKU15
KU051641	PDCoV-Swine-Thailand-S5011-2015	NA	pig	THA	2015	Buldecovirus	Coronavirus HKU15
KU981059	NH	NA	pig	CHN	2015	Buldecovirus	Coronavirus HKU15
KX834351	PDCoV-Swine-Vietnam-HaNoi6-2015	NA	pig	VNM	2015	Buldecovirus	Coronavirus HKU15
KY065120	CHN-Tianjin-2016	NA	pig	CHN	2016	Buldecovirus	Coronavirus HKU15
KY293677	NA	CH-JXJGS01-2016	pig	CHN	2016	Buldecovirus	Coronavirus HKU15
KY363867	NA	CHN-GD16-03	pig	CHN	2016	Buldecovirus	Coronavirus HKU15
KY363868	NA	CHN-GD16-05	pig	CHN	2016	Buldecovirus	Coronavirus HKU15
KY513724	CH-Hunan-2014	NA	pig	CHN	2014	Buldecovirus	Coronavirus HKU15
KY513725	CH-Jiangsu-2014	NA	pig	CHN	2014	Buldecovirus	Coronavirus HKU15
KY926512	NA	KNU16-11	pig	KOR	2016	Buldecovirus	Coronavirus HKU15
LC216915	S582N	NA	pig	HKG	2014	Buldecovirus	Coronavirus HKU15
LC260045	HKD-JPN-2016	NA	pig	JPN	2016	Buldecovirus	Coronavirus HKU15
LC364342	988F	NA	falcon	ARE	2013	Buldecovirus	-
LC364343	285F	NA	houbara	ARE	2013	Buldecovirus	-
LC364345	411F	NA	quail	ARE	2013	Buldecovirus	-
LC364346	1101F	NA	quail	ARE	2014	Buldecovirus	-
MF095123	NA	CHN-HG-2017	pig	CHN	2017	Buldecovirus	Coronavirus HKU15
MF280390	CHN-GD-2016	NA	pig	CHN	2016	Buldecovirus	Coronavirus HKU15
MF431743	SD	NA	pig	CHN	2014	Buldecovirus	Coronavirus HKU15
MF642323	CHN-GS-2016-2	NA	pig	CHN	2016	Buldecovirus	Coronavirus HKU15
MF948005	HB-BD	NA	pig	CHN	2017	Buldecovirus	Coronavirus HKU15
MG812376	ISU690-7	NA	sparrow	USA	2017	Buldecovirus	-
MG812377	ISU42824	NA	sparrow	USA	2017	Buldecovirus	-
MG812378	ISU73347	NA	sparrow	USA	2017	Buldecovirus	-
MH532440	G032-2015	NA	Coturnix-japonica	POL	2015	Buldecovirus	-
MK005882	Swine-CHN-SC-2018-1	NA	pig	CHN	2018	Buldecovirus	Coronavirus HKU15
MK330604	CHN-Sichuan-2017	NA	pig	CHN	2017	Buldecovirus	Coronavirus HKU15
MK355396	CHN-SC2015	NA	pig	CHN	2016	Buldecovirus	Coronavirus HKU15
MK359104	NA	CHN-GX01-2018	pig	CHN	2018	Buldecovirus	Coronavirus HKU15
MK993519	NA	CHN-Sichuan-2019	pig	CHN	2019	Buldecovirus	Coronavirus HKU15
MN025260	CH-GX-1468B-2017	NA	pig	CHN	2017	Buldecovirus	Coronavirus HKU15
MN173781	NA	CHN-GX81-2018	NA	CHN	2018	Buldecovirus	Coronavirus HKU15
MT138105	NA	brb028cor1	NA	NA	2018	Unclassified	-
MT138106	NA	dut148cor1	NA	NA	2018	Unclassified	-
MT138107	NA	lrf178cor1	NA	NA	2018	Unclassified	-
MT138108	NA	rub035cor1	NA	NA	2018	Unclassified	-
MT138109	NA	thr147cor1	NA	NA	2018	Unclassified	-
